# Supplementary material for: Assessment of the Nonlinear Electrophoretic Migration of Nanoparticles and Bacteriophages
Source: Micromachines (Basel). 2024 Mar 8;15(3):369. doi: 10.3390/mi15030369 (PMC10972334; doi:10.3390/mi15030369)
Supplement: Supplementary file 1 [file micromachines-15-00369-s001.zip]

Archive with 1 entries (1 files):
- micromachines-2902275-supplementary.pdf
